# Supplementary material for: Visual Outcomes After Mix-and-Match Implantation of Trifocal and Extended Depth-of-Focus Intraocular Lenses: A Systematic Review and Meta-Analysis
Source: Medicina (Kaunas). 2026 Jun 8;62(6):1112. doi: 10.3390/medicina62061112 (PMC13304290; doi:10.3390/medicina62061112)
Supplement: Supplementary file 1 [file medicina-62-01112-s001.zip]

Archive with 6 entries (6 files):
- Supplemental Table S1.pdf
- Supplemental Table S2.pdf
- Supplemental Table S3.pdf
- Supplemental Table S4.pdf
- Supplementary figure S1.pdf
- Supplementary table s5.xlsx
