# Supplementary material for: Visual Outcomes After Mix-and-Match Implantation of Trifocal and Extended Depth-of-Focus Intraocular Lenses: A Systematic Review and Meta-Analysis
Source: Medicina (Kaunas). 2026 Jun 8;62(6):1112. doi: 10.3390/medicina62061112 (PMC13304290; doi:10.3390/medicina62061112)
Supplement: Supplementary file 1 [file medicina-62-01112-s001.zip › Supplementary table s5.xlsx]

## Sheet: Supplementary Table S1. Extract
Table S5. Combined data analyzed for the present study.
Author	Year	Country	Study design	N	Mean age	Procedure	UDVA_mean	UDVA_SD	UIVA_mean	UIVA_SD	UNVA_mean	UNVA_SD
Zhou et al. [34]	2025	USA	Ambispective case series	50	57 ± 6	Mix-and-match	0.06	0.05	0.01	0.02	0.04	0.05
Acar et al. [29]	2021	Turkey	Retrospective comparative	20	66.1 ± 4.2	Mix-and-match	0.04	0.06	0.06	0.08	0.07	0.10
Labiris et al. [32]	2023	Greece	Prospective comparative	30	63.17 ± 6.18	Mix-and-match	0.04	0.07	0.06	0.15	0.14	0.19
Ke et al. [31]	2022	China	Prospective case series	23	62.14 ± 6.3	Mix-and-match	0.10	0.10	0.00	0.15	0.18	0.15
Kim et al. [30]	2022	Korea	Registry analysis	102	55.0 ± 5.4	Mix-and-match	0.03	0.05	NA	NA	0.08	0.08
